# Supplementary material for: Host Cell Membrane Capture by the SARS-CoV-2 Spike Protein Fusion Intermediate
Source: ACS Cent Sci. 2023 Jun 7;9(6):1213–28. doi: 10.1021/acscentsci.3c00158 (PMC10255576; doi:10.1021/acscentsci.3c00158)
Supplement: Supplementary file 2 — oc3c00158_si_002.zip [file oc3c00158_si_002.zip]

Archive with 25 entries (24 files):
- SI_movies/
- SI_movies/supplementary_movie_5.avi
- __MACOSX/SI_movies/._supplementary_movie_5.avi
- SI_movies/supplementary_movie_4.avi
- __MACOSX/SI_movies/._supplementary_movie_4.avi
- SI_movies/supplementary_movie_6.avi
- __MACOSX/SI_movies/._supplementary_movie_6.avi
- SI_movies/supplementary_movie_7.avi
- __MACOSX/SI_movies/._supplementary_movie_7.avi
- SI_movies/.DS_Store
- __MACOSX/SI_movies/._.DS_Store
- SI_movies/supplementary_movie_3.avi
- __MACOSX/SI_movies/._supplementary_movie_3.avi
- SI_movies/supplementary_movie_2.avi
- __MACOSX/SI_movies/._supplementary_movie_2.avi
- SI_movies/supplementary_movie_1.avi
- __MACOSX/SI_movies/._supplementary_movie_1.avi
- SI_movies/supplementary_movie_3.mp4
- __MACOSX/SI_movies/._supplementary_movie_3.mp4
- SI_movies/supplementary_movie_10.avi
- __MACOSX/SI_movies/._supplementary_movie_10.avi
- SI_movies/supplementary_movie_9.avi
- __MACOSX/SI_movies/._supplementary_movie_9.avi
- SI_movies/supplementary_movie_8.avi
- __MACOSX/SI_movies/._supplementary_movie_8.avi
